# Supplementary material for: Hepatic transcript signatures predict atherosclerotic lesion burden prior to a 2-year high cholesterol, high fat diet challenge
Source: PLoS One. 2022 Aug 4;17(8):e0271514. doi: 10.1371/journal.pone.0271514 (PMC9352111; doi:10.1371/journal.pone.0271514)
Supplement: S1 Table — (XLSX) [file pone.0271514.s007.xlsx]

## Sheet: Sheet1
Supplemental Table 1: Corresponding correlations and p values for all modules in females and males from the WGCNA heat map
Female-Chow-Module
Module color	phenotype	Correlation	pval
MEblack	CRP	0.34755	0.0166808
MEblue	CRP	-0.388413	0.00697666
MEgreen	dHDL	-0.297862	0.0420056
MEgreen	BETMED	-0.373517	0.00970704
MEgreen	dLDL	-0.373418	0.00972783
MEgrey60	PONb	0.406507	0.00457682
MEgrey60	PONc	0.375356	0.00932654
MElightcyan	CRP	0.431374	0.00246715
MEpurple	CRP	-0.3317	0.0227448
MEsalmon	PAF	0.312379	0.03254
MEtan	TSC	-0.309509	0.0342567
MEtan	HDLC	-0.324696	0.0259623
MEtan	PONb	-0.325028	0.0258015
MEtan	PONc	-0.316491	0.030206
MEtan	HDLCgge	-0.308544	0.03485
MEturquoise	CRP	0.346855	0.0169145
MEyellow	CRP	0.36237	0.0123108
Female-7W-Module
Module color	phenotype	Correlation	pval
MEblack	Total.lesion	-0.294695	0.0443437
MEblue	HDLC	-0.322532	0.0270299
MEblue	VWF_P	0.344957	0.0175667
MEblue	APOA1	-0.346102	0.0171707
MEblue	HDLMED	-0.35983	0.0129814
MEblue	dHDL	-0.462479	0.00106432
MEblue	HDLCge	-0.309159	0.0344708
MEpink	VWF_P	0.391697	0.00647377
MEpink	APOA1	-0.341336	0.0188709
MEbrown	HDLC	-0.328985	0.0239499
MEbrown	TASraw	-0.346452	0.0170513
MEbrown	APOA1	-0.524264	0.000155319
MEbrown	HDLCge	-0.315651	0.0306709
MEyellow	TASraw	-0.322188	0.027203
MEyellow	APOA1	-0.311176	0.0332506
MEtan	TSC	0.377139	0.00897017
MEtan	HDLC	0.300261	0.0403017
MEtan	APOA1	0.324384	0.0261137
MEtan	APOE	0.301658	0.0393365
MEtan	HDLMED	0.313823	0.0317043
MEtan	dHDL	0.321966	0.0273148
MEtan	HDLCge	0.304352	0.0375278
MEred	HDLC	0.438066	0.00207254
MEred	APOA1	0.417577	0.0034959
MEred	HDLMED	0.389394	0.006823
MEred	dHDL	0.470858	0.000836996
MEred	HDLCge	0.448021	0.00158868
MEturquoise	HDLC	0.439822	0.0019787
MEturquoise	APOA1	0.527374	0.000139571
MEturquoise	HDLMED	0.379136	0.00858493
MEturquoise	dHDL	0.457623	0.00121995
MEturquoise	HDLCge	0.431864	0.00243615
MEgreenyellow	HDLC	0.291618	0.0467169
MEgreenyellow	HDLMED	0.343851	0.0179569
MEgreenyellow	dHDL	0.376489	0.00909868
MEsalmon	HDLMED	0.345021	0.0175447
MEsalmon	dHDL	0.35622	0.0139879
MEgrey	VWF_P	-0.376635	0.00906965
Female-2Y-Module																						14	MEbrown	APOB	0.297272	0.0424332
Module color	phenotype	Correlation	pval																			35	MEdarkgreen	APOA1	0.344422	0.0177545
MEblack	TASraw	-0.331449	0.022854																			32	MEdarkgreen	HDL	0.322557	0.0270174
MEbrown	APOB	0.297272	0.0424332																			34	MEdarkgreen	PONc	0.318523	0.0291049
MEdarkgreen	APOA1	0.344422	0.0177545																			33	MEdarkgreen	TG	0.293015	0.0456268
MEdarkgreen	HDL	0.322557	0.0270174																			30	MEdarkred	APOA1	0.362927	0.0121679
MEdarkgreen	PONc	0.318523	0.0291049																			31	MEdarkred	APOB	0.319241	0.0287236
MEdarkgreen	TG	0.293015	0.0456268																			38	MEgreenyellow	TSC	0.336137	0.0208854
MEdarkred	APOA1	0.362927	0.0121679																			40	MEgreenyellow	APOE	0.327773	0.0245048
MEdarkred	APOB	0.319241	0.0287236																			37	MEgreenyellow	LDL	0.308098	0.035127
MEgreenyellow	TSC	0.336137	0.0208854																			39	MEgreenyellow	BETCge	0.304272	0.0375804
MEgreenyellow	APOE	0.327773	0.0245048
MEgreenyellow	LDL	0.308098	0.035127
MEgreenyellow	BETCge	0.304272	0.0375804
MEgrey	APOB	-0.33153	0.0228187
MEgrey60	APOA1	-0.415308	0.00369709
MElightcyan	APOB	-0.302617	0.0386845
MElightcyan	HDL	-0.306547	0.0361053
MElightcyan	APOE	-0.311515	0.0330493
MElightcyan	TSC	-0.340322	0.0192502
MElightcyan	APOA1	-0.349104	0.0161682
MElightgreen	APOA1	-0.287574	0.0499904
MElightgreen	TSC	-0.325026	0.0258025
MElightgreen	APOE	-0.337645	0.0202829
MElightyellow	APOA1	0.32775	0.0245154
MEmagenta	CRP	0.451727	0.00143603
MEmagenta	dHDL	0.447798	0.00159831
MEmidnightblue	Total.lesion	0.380787	0.00827717
MEpurple	BETCge	0.428163	0.00267912
MEpurple	PAF	0.409859	0.00422226
MEpurple	LDL	0.409302	0.0042795
MEpurple	TSC	0.402935	0.00498319
MEpurple	APOB	0.396469	0.00579917
MEred	APOB	-0.315606	0.0306962
MEsalmon	APOA1	0.328284	0.0242692
MEtan	APOA1	-0.336052	0.0209196
MEturquoise	TASraw	-0.300566	0.0400894
MEturquoise	PAF	-0.321053	0.0277806
MEyellow	PAF	-0.342712	0.0183661
MEyellow	LDL	-0.35731	0.0136774
MEyellow	BETCge	-0.373011	0.00981389
MEyellow	TSC	-0.374641	0.00947285
MEyellow	APOB	-0.396484	0.00579706
Male-Chow-Module
Module color	phenotype	Correlation	pval
MEblue	Total.lesion	0.449374	0.000195382
MEgreen	Total.lesion	0.345351	0.00519143
MEgreenyellow	TASraw	0.308639	0.0130884
MEmagenta	HDLC	-0.27145	0.0300286
MEmagenta	TRIG	0.277577	0.0263725
MEmagenta	CRP	0.28534	0.0222852
MEmagenta	HDLCgge	-0.272967	0.0290856
MEturquoise	Total.lesion	-0.457114	0.000146377
MEgrey	PONb	-0.29853	0.0165713
MEgrey	PONc	-0.31315	0.0117506
Male-7W-Module																						5	MEgrey60	APOA1	-0.415308	0.00369709
Module color	phenotype	Correlation	pval
MEblack	CRP	0.309982	0.0126772																			9	MElightcyan	APOB	-0.302617	0.0386845
MEblue	CRP	-0.251258	0.0452094																			7	MElightcyan	HDL	-0.306547	0.0361053
MEbrown	Total.lesion	-0.273961	0.0284814																			10	MElightcyan	APOE	-0.311515	0.0330493
MEbrown	dHDL	-0.247033	0.0490757																			6	MElightcyan	TSC	-0.340322	0.0192502
MEgreen	Total.lesion	0.326044	0.00855824																			8	MElightcyan	APOA1	-0.349104	0.0161682
MEgreenyellow	Total.lesion	0.302172	0.0152344																			2	MElightgreen	APOA1	-0.287574	0.0499904
MEgrey	PONb	-0.26197	0.0365169																			1	MElightgreen	TSC	-0.325026	0.0258025
MEgrey	PONc	-0.286319	0.0218102																			3	MElightgreen	APOE	-0.337645	0.0202829
MEgrey	PAF	-0.25931	0.038534																			36	MElightyellow	APOA1	0.32775	0.0245154
MEmagenta	CRP	0.403816	0.000936338																			12	MEmagenta	CRP	0.451727	0.00143603
MEmidnightblue	HDLC	-0.256698	0.0406037																			13	MEmagenta	dHDL	0.447798	0.00159831
MEmidnightblue	APOA1	-0.248186	0.047995																			11	MEmidnightblue	Total.lesion	0.380787	0.00827717
MEmidnightblue	HDLCge	-0.248701	0.0475183																			17	MEpurple	BETCge	0.428163	0.00267912
MEpink	TSC	0.283245	0.0233312																			18	MEpurple	PAF	0.409859	0.00422226
MEpink	HDLC	0.341737	0.0057141																			15	MEpurple	LDL	0.409302	0.0042795
MEpink	APOA1	0.41631	0.000622593																			16	MEpurple	TSC	0.402935	0.00498319
MEpink	HDLCge	0.333007	0.00717184																			19	MEpurple	APOB	0.396469	0.00579917
MEsalmon	VWF_P	-0.257655	0.0398349																			20	MEred	APOB	-0.315606	0.0306962
MEtan	CRP	0.382423	0.00181743																			21	MEsalmon	APOA1	0.328284	0.0242692
MEturquoise	HDLC	0.289903	0.0201438																			4	MEtan	APOA1	-0.336052	0.0209196
MEturquoise	HDLCge	0.285577	0.0221695																			23	MEturquoise	TASraw	-0.300566	0.0400894
Male-2Y-Module																						24	MEturquoise	PAF	-0.321053	0.0277806
Module color	phenotype	Correlation	pval
MEblack	Total.lesion	0.260208	0.0378426																			28	MEyellow	PAF	-0.342712	0.0183661
MEblack	TG	-0.255922	0.0412355																			25	MEyellow	LDL	-0.35731	0.0136774
MEblue	Total.lesion	0.353135	0.00420656																			27	MEyellow	BETCge	-0.373011	0.00981389
MEmagenta	HDL	0.258199	0.0394032																			26	MEyellow	TSC	-0.374641	0.00947285
MEmagenta	APOA1	0.262036	0.0364677																			29	MEyellow	APOB	-0.396484	0.00579706
MEpink	TASraw	-0.347777	0.00486476
MEpink	CRP	0.320633	0.00979184
MEpink	VWF_P	0.348722	0.0047424
MEpink	APOA1	-0.3473	0.00492756
MEpink	dHDL	0.323328	0.00915944
MEpurple	Total.lesion	0.32046	0.00983353
MEpurple	LDL	0.381519	0.00186729
MEpurple	TSC	0.340201	0.00594995
MEpurple	BETCge	0.38122	0.00188404
MEpurple	TASraw	-0.311444	0.0122421
MEpurple	PAF	0.32182	0.00950864
MEpurple	VWF_P	0.268666	0.0318245
MEpurple	APOB	0.425934	0.000449723
MEpurple	APOE	0.343557	0.00544543
MEpurple	HDLMED	0.307183	0.0135474
MEpurple	dHDL	0.382387	0.00181937
MEred	Total.lesion	-0.404808	0.000907004
MEred	LDL	-0.256374	0.0408661
MEred	BETCge	-0.257022	0.0403414
MEred	TASraw	0.277296	0.0265313
MEred	PAF	-0.29299	0.0187966
MEred	VWF_P	-0.261257	0.0370488
MEred	APOB	-0.295778	0.0176468
MEred	HDLMED	-0.268475	0.0319513
MEred	dHDL	-0.257006	0.040355
MEturquoise	Total.lesion	0.386142	0.00162459
MEturquoise	PAF	0.253932	0.0428944
MEturquoise	APOB	0.253149	0.0435622
MEyellow	Total.lesion	-0.378559	0.00203924
MEyellow	LDL	-0.273225	0.0289279
MEyellow	BETCge	-0.273433	0.0288012
MEyellow	PAF	-0.303297	0.0148409
