# Supplementary material for: Hepatic transcript signatures predict atherosclerotic lesion burden prior to a 2-year high cholesterol, high fat diet challenge
Source: PLoS One. 2022 Aug 4;17(8):e0271514. doi: 10.1371/journal.pone.0271514 (PMC9352111; doi:10.1371/journal.pone.0271514)
Supplement: S3 Table — (XLSX) [file pone.0271514.s009.xlsx]

## Sheet: Sheet2
Gene ID	Name	Timepoint	Sex	Module color	Timepoint	Sex	Module color	Timepoint	Sex	Module color	Timepoint	Sex	Module color	Timepoint	Sex	Module color	Pathway	Sex	Timepoint	Module color		Regulator	Sex	Time point	Module color	Prediction	Expr Fold Change	Findings	Name
ACO1	aconitase 1, soluble	2yr	male	turquoise 2y																									aconitase 1, soluble
AEBP1	AE binding protein 1	2yr	male	turquoise 2y																									AE binding protein 1
AFF4	AF4/FMR2 family, member 4	7wk	male	greenyellow																									AF4/FMR2 family, member 4
Ap2		2yr	Female	midnight
ARHGAP35	ARHGAP35	7wk	male	green																									ARHGAP35
ARID3B	AT rich interactive domain 3B (BRIGHT-like)	7wk	male	greenyellow																									AT rich interactive domain 3B (BRIGHT-like)
ARNT	aryl hydrocarbon receptor nuclear translocator	2yr	male	turquoise 2y																									aryl hydrocarbon receptor nuclear translocator
ATN1	atrophin 1	chow	male	blue	7wk	male	green																						atrophin 1
ATP2B4	ATPase, Ca++ transporting, plasma membrane 4	7wk	male	green																									ATPase, Ca++ transporting, plasma membrane 4
BAG1	BCL2-associated athanogene	7wk	male	green																									BCL2-associated athanogene
BAHD1	bromo adjacent homology domain containing 1	2yr	Female	midnight																									bromo adjacent homology domain containing 1
BANP	BTG3 associated nuclear protein	2yr	male	red																									BTG3 associated nuclear protein
BATF2	basic leucine zipper transcription factor, ATF-like 2	2yr	male	red																									basic leucine zipper transcription factor, ATF-like 2
BCL6B	B-cell CLL/lymphoma 6, member B (zinc finger protein)	chow	male	blue	2yr	Female	midnight																						B-cell CLL/lymphoma 6, member B (zinc finger protein)
BEX3	BEX3	7wk	male	green																									BEX3
BHLHE22	basic helix-loop-helix family, member e22	2yr	male	turquoise 2y																									basic helix-loop-helix family, member e22
Bhlhe41	basic helix-loop-helix family, member e41	2yr	male	red																									basic helix-loop-helix family, member e41
BIRC2	baculoviral IAP repeat-containing 2	7wk	male	green	chow	male	blue																						baculoviral IAP repeat-containing 2
BORCS8-MEF2B	BORCS8-MEF2B	chow	male	blue	7wk	male	green	2yr	male	red																			BORCS8-MEF2B
BRCA1	breast cancer 1, early onset	2yr	male	red																									breast cancer 1, early onset
Brd4	bromodomain containing 4	7wk	male	greenyellow																									bromodomain containing 4
BRD8	bromodomain containing 8	2yr	male	turquoise 2y																									bromodomain containing 8
BTG2	BTG family, member 2	chow	male	blue																									BTG family, member 2
BUD23		2yr	male	red
CBFB	core-binding factor, beta subunit	chow	male	turquoise C																									core-binding factor, beta subunit
Cbp/p300	Cbp/p300	2yr	male	turquoise 2y	chow	male	turquoise C																						Cbp/p300
CBX1	chromobox homolog 1 (HP1 beta homolog Drosophila )	7wk	male	greenyellow																									chromobox homolog 1 (HP1 beta homolog Drosophila )
CCAR1	cell division cycle and apoptosis regulator 1	chow	male	turquoise C																									cell division cycle and apoptosis regulator 1
CDCA7L	cell division cycle associated 7-like	7wk	male	greenyellow																									cell division cycle associated 7-like
CDK2AP1	cyclin-dependent kinase 2 associated protein 1	chow	male	blue	7wk	male	green																						cyclin-dependent kinase 2 associated protein 1
CDKN3	cyclin-dependent kinase inhibitor 3	7wk	male	green	2yr	Female	midnight																						cyclin-dependent kinase inhibitor 3
CEACAM1	carcinoembryonic antigen-related cell adhesion molecule 1 (biliary glycoprotein)	7wk	male	green																									carcinoembryonic antigen-related cell adhesion molecule 1 (biliary glycoprotein)
Cebp	Cebp	2yr	Female	midnight	7wk	male	greenyellow																						Cebp
CIDEC	cell death-inducing DFFA-like effector c	2yr	male	red																									cell death-inducing DFFA-like effector c
CITED1	Cbp/p300-interacting transactivator, with Glu/Asp-rich carboxy-terminal domain, 1	2yr	Female	midnight																									Cbp/p300-interacting transactivator, with Glu/Asp-rich carboxy-terminal domain, 1
CLOCK	clock homolog (mouse)	2yr	male	red	2yr	male	turquoise 2y	chow	male	turquoise C																			clock homolog (mouse)
COMMD3-BMI1	COMMD3-BMI1	7wk	male	green																									COMMD3-BMI1
CREB3L4	cAMP responsive element binding protein 3-like 4	2yr	male	turquoise 2y																									cAMP responsive element binding protein 3-like 4
CTBP1	C-terminal binding protein 1	chow	male	turquoise C																									C-terminal binding protein 1
CTNNB1	catenin (cadherin-associated protein), beta 1, 88kDa	chow	male	blue	7wk	male	green	2yr	male	red	2yr	male	turquoise 2y																catenin (cadherin-associated protein), beta 1, 88kDa
CXXC5	CXXC finger 5	7wk	male	green																									CXXC finger 5
DBP	D site of albumin promoter (albumin D-box) binding protein	2yr	Female	midnight																									D site of albumin promoter (albumin D-box) binding protein
DDIT3	DNA-damage-inducible transcript 3	2yr	male	turquoise 2y	7wk	male	green																						DNA-damage-inducible transcript 3
DDX20	DEAD (Asp-Glu-Ala-Asp) box polypeptide 20	2yr	Female	midnight																									DEAD (Asp-Glu-Ala-Asp) box polypeptide 20
DDX5	DEAD (Asp-Glu-Ala-Asp) box polypeptide 5	chow	male	blue	2yr	Female	midnight																						DEAD (Asp-Glu-Ala-Asp) box polypeptide 5
DEK	DEK oncogene	7wk	male	greenyellow	2yr	Female	midnight																						DEK oncogene
DHX9	DEAH (Asp-Glu-Ala-His) box polypeptide 9	2yr	male	turquoise 2y																									DEAH (Asp-Glu-Ala-His) box polypeptide 9
DICER1	dicer 1, ribonuclease type III	7wk	male	greenyellow																									dicer 1, ribonuclease type III
DLX5	distal-less homeobox 5	2yr	Female	midnight																									distal-less homeobox 5
DLX6	distal-less homeobox 6	2yr	Female	midnight																									distal-less homeobox 6
DNMT3L	DNA (cytosine-5-)-methyltransferase 3-like	2yr	Female	midnight																									DNA (cytosine-5-)-methyltransferase 3-like
DOT1L	DOT1-like, histone H3 methyltransferase (S. cerevisiae)	2yr	male	red	chow	male	turquoise C																						DOT1-like, histone H3 methyltransferase (S. cerevisiae)
DRAP1	DR1-associated protein 1 (negative cofactor 2 alpha)	chow	male	turquoise C																									DR1-associated protein 1 (negative cofactor 2 alpha)
DTX1	deltex homolog 1 (Drosophila)	chow	male	turquoise C																									deltex homolog 1 (Drosophila)
E2F4	E2F transcription factor 4, p107/p130-binding	chow	male	turquoise C																									E2F transcription factor 4, p107/p130-binding
E2F6	E2F transcription factor 6	2yr	male	turquoise 2y																									E2F transcription factor 6
ECSIT	ECSIT homolog (Drosophila)	2yr	male	red																									ECSIT homolog (Drosophila)
EEF1A1	eukaryotic translation elongation factor 1 alpha-like 7; eukaryotic translation elongation factor 1 alpha-like 3; similar to eukaryotic translation elongation factor 1 alpha 1; eukaryotic translation elongation factor 1 alpha 1	2yr	Female	midnight																									eukaryotic translation elongation factor 1 alpha-like 7; eukaryotic translation elongation factor 1 alpha-like 3; similar to eukaryotic translation elongation factor 1 alpha 1; eukaryotic translation elongation factor 1 alpha 1
EGR1	early growth response 1	2yr	male	red																									early growth response 1
EHMT2	euchromatic histone-lysine N-methyltransferase 2	7wk	male	greenyellow																									euchromatic histone-lysine N-methyltransferase 2
ELF3	E74-like factor 3 (ets domain transcription factor, epithelial-specific )	2yr	male	turquoise 2y																									E74-like factor 3 (ets domain transcription factor, epithelial-specific )
ELK1	ELK1, member of ETS oncogene family	2yr	male	red																									ELK1, member of ETS oncogene family
ELL2	elongation factor, RNA polymerase II, 2	2yr	Female	midnight																									elongation factor, RNA polymerase II, 2
EOMES	eomesodermin homolog (Xenopus laevis)	7wk	male	green																									eomesodermin homolog (Xenopus laevis)
ERCC4	excision repair cross-complementing rodent repair deficiency, complementation group 4	2yr	male	turquoise 2y	chow	male	turquoise C																						excision repair cross-complementing rodent repair deficiency, complementation group 4
ERG	v-ets erythroblastosis virus E26 oncogene homolog (avian)	2yr	male	turquoise 2y																									v-ets erythroblastosis virus E26 oncogene homolog (avian)
ESR1	estrogen receptor 1	chow	male	blue	7wk	male	greenyellow	2yr	male	red	2yr	male	turquoise 2y	chow	male	turquoise C													estrogen receptor 1
ESRRG	estrogen-related receptor gamma	2yr	male	turquoise 2y																									estrogen-related receptor gamma
EZH2	enhancer of zeste homolog 2 (Drosophila)	7wk	male	green																									enhancer of zeste homolog 2 (Drosophila)
FANK1	fibronectin type III and ankyrin repeat domains 1	7wk	male	green	2yr	male	red																						fibronectin type III and ankyrin repeat domains 1
FLI1	Friend leukemia virus integration 1	2yr	male	turquoise 2y																									Friend leukemia virus integration 1
FLNA	filamin A, alpha (actin binding protein 280)	2yr	male	red																									filamin A, alpha (actin binding protein 280)
FOS	v-fos FBJ murine osteosarcoma viral oncogene homolog	2yr	male	turquoise 2y	7wk	male	greenyellow																						v-fos FBJ murine osteosarcoma viral oncogene homolog
FOXA2	forkhead box A2	2yr	male	turquoise 2y																									forkhead box A2
Foxe3	forkhead box E3	chow	male	turquoise C																									forkhead box E3
FOXN3	forkhead box N3	7wk	male	greenyellow																									forkhead box N3
FOXO1	forkhead box O1	7wk	male	greenyellow																									forkhead box O1
FUBP1	far upstream element (FUSE) binding protein 1	chow	male	turquoise C																									far upstream element (FUSE) binding protein 1
GABPA	GA binding protein transcription factor, alpha subunit 60kDa	chow	male	blue	2yr	male	red	chow	male	turquoise C																			GA binding protein transcription factor, alpha subunit 60kDa
GATA3	GATA binding protein 3	chow	male	turquoise C																									GATA binding protein 3
H1-3	H1-3	7wk	male	green																									H1-3
H1-4	H1-4	2yr	Female	midnight																									H1-4
H1-5	H1-5	2yr	Female	midnight																									H1-5
H2AZ1	H2AZ1	2yr	male	turquoise 2y																									H2AZ1
HDAC6	histone deacetylase 6	2yr	male	red																									histone deacetylase 6
HELLS	helicase, lymphoid-specific	7wk	male	greenyellow																									helicase, lymphoid-specific
HES3	hairy and enhancer of split 3 (Drosophila)	chow	male	turquoise C																									hairy and enhancer of split 3 (Drosophila)
HES5	hairy and enhancer of split 5 (Drosophila)	7wk	male	green																									hairy and enhancer of split 5 (Drosophila)
HHEX	hematopoietically expressed homeobox	chow	male	turquoise C																									hematopoietically expressed homeobox
HIC1	hypermethylated in cancer 1	2yr	male	turquoise 2y	chow	male	turquoise C																						hypermethylated in cancer 1
HIF1A	hypoxia inducible factor 1, alpha subunit (basic helix-loop-helix transcription factor)	2yr	male	turquoise 2y	chow	male	turquoise C																						hypoxia inducible factor 1, alpha subunit (basic helix-loop-helix transcription factor)
Histone h4		2yr	male	turquoise 2y
HIVEP3	human immunodeficiency virus type I enhancer binding protein 3	2yr	Female	midnight																									human immunodeficiency virus type I enhancer binding protein 3
HMGA1	hypothetical LOC100130009; high mobility group AT-hook 1	2yr	male	turquoise 2y																									hypothetical LOC100130009; high mobility group AT-hook 1
HMGB2	high-mobility group box 2	chow	male	blue																									high-mobility group box 2
HNF1B	HNF1 homeobox B	chow	male	turquoise C																									HNF1 homeobox B
HNRNPAB	heterogeneous nuclear ribonucleoprotein A/B	2yr	Female	midnight																									heterogeneous nuclear ribonucleoprotein A/B
HOXA10	homeobox A10	7wk	male	green	2yr	male	turquoise 2y	chow	male	turquoise C																			homeobox A10
HOXA9	homeobox A9	7wk	male	greenyellow	2yr	male	turquoise 2y	chow	male	turquoise C																			homeobox A9
HOXB1	homeobox B1	2yr	male	turquoise 2y																									homeobox B1
HOXD10	homeobox D10	chow	male	turquoise C																									homeobox D10
HOXD3	homeobox D3	2yr	male	turquoise 2y	chow	male	blue																						homeobox D3
HSF1	heat shock transcription factor 1	2yr	male	turquoise 2y	chow	male	turquoise C																						heat shock transcription factor 1
HSF2	heat shock transcription factor 2	2yr	male	turquoise 2y																									heat shock transcription factor 2
HTT	huntingtin	chow	male	blue	7wk	male	greenyellow	2yr	male	turquoise 2y																			huntingtin
ING1	inhibitor of growth family, member 1	chow	male	blue																									inhibitor of growth family, member 1
IRF4	interferon regulatory factor 4	chow	male	turquoise C																									interferon regulatory factor 4
KDM5A	lysine (K)-specific demethylase 5A	chow	male	turquoise C																									lysine (K)-specific demethylase 5A
KDM5B	similar to Jumonji, AT rich interactive domain 1B (RBP2-like); lysine (K)-specific demethylase 5B	chow	male	turquoise C																									similar to Jumonji, AT rich interactive domain 1B (RBP2-like); lysine (K)-specific demethylase 5B
KDM6B	lysine (K)-specific demethylase 6B	2yr	Female	midnight																									lysine (K)-specific demethylase 6B
KLF3	Kruppel-like factor 3 (basic)	chow	male	blue	2yr	male	turquoise 2y																						Kruppel-like factor 3 (basic)
KMT2C	KMT2C	chow	male	blue																									KMT2C
LAMTOR5	LAMTOR5	2yr	Female	midnight	2yr	male	turquoise 2y																						LAMTOR5
LIMD1	LIM domains containing 1	7wk	male	green																									LIM domains containing 1
LMNA	lamin A/C	chow	male	turquoise C																									lamin A/C
MAGED1	melanoma antigen family D, 1	chow	male	blue	7wk	male	green																						melanoma antigen family D, 1
MAML1	mastermind-like 1 (Drosophila)	chow	male	blue																									mastermind-like 1 (Drosophila)
MAZ	MYC-associated zinc finger protein (purine-binding transcription factor)	chow	male	blue																									MYC-associated zinc finger protein (purine-binding transcription factor)
MBD2	methyl-CpG binding domain protein 2	chow	male	turquoise C																									methyl-CpG binding domain protein 2
MBD3	methyl-CpG binding domain protein 3	chow	male	blue	7wk	male	green																						methyl-CpG binding domain protein 3
MED30	mediator complex subunit 30	chow	male	blue																									mediator complex subunit 30
MLX	MAX-like protein X	2yr	male	turquoise 2y																									MAX-like protein X
MMP12	matrix metallopeptidase 12 (macrophage elastase)	chow	male	turquoise C																									matrix metallopeptidase 12 (macrophage elastase)
MST1R	macrophage stimulating 1 receptor (c-met-related tyrosine kinase)	7wk	male	green	2yr	male	red																						macrophage stimulating 1 receptor (c-met-related tyrosine kinase)
Msx3		2yr	male	turquoise 2y
MTPN	myotrophin; leucine zipper protein 6	2yr	male	turquoise 2y																									myotrophin; leucine zipper protein 6
MUC1	mucin 1, cell surface associated	chow	male	turquoise C																									mucin 1, cell surface associated
MYCL	MYCL	7wk	male	greenyellow	chow	male	turquoise C																						MYCL
MYCN	v-myc myelocytomatosis viral related oncogene, neuroblastoma derived (avian)	7wk	male	greenyellow	2yr	male	turquoise 2y	chow	male	turquoise C																			v-myc myelocytomatosis viral related oncogene, neuroblastoma derived (avian)
MYOD1	myogenic differentiation 1	2yr	male	turquoise 2y																									myogenic differentiation 1
NACA	nascent polypeptide-associated complex alpha subunit	chow	male	blue																									nascent polypeptide-associated complex alpha subunit
NCOA1	nuclear receptor coactivator 1	chow	male	blue																									nuclear receptor coactivator 1
NEUROG1	neurogenin 1	chow	male	turquoise C	7wk	male	green																						neurogenin 1
NFATC3	nuclear factor of activated T-cells, cytoplasmic, calcineurin-dependent 3	chow	male	blue	7wk	male	green																						nuclear factor of activated T-cells, cytoplasmic, calcineurin-dependent 3
NFATC4	nuclear factor of activated T-cells, cytoplasmic, calcineurin-dependent 4	7wk	male	green																									nuclear factor of activated T-cells, cytoplasmic, calcineurin-dependent 4
NFE2L1	nuclear factor (erythroid-derived 2)-like 1	7wk	male	greenyellow																									nuclear factor (erythroid-derived 2)-like 1
NFKBID	nuclear factor of kappa light polypeptide gene enhancer in B-cells inhibitor, delta	7wk	male	greenyellow																									nuclear factor of kappa light polypeptide gene enhancer in B-cells inhibitor, delta
NFYB	nuclear transcription factor Y, beta	chow	male	blue	2yr	male	turquoise 2y																						nuclear transcription factor Y, beta
NHLH2	nescient helix loop helix 2	7wk	male	green																									nescient helix loop helix 2
NKX3-1	NK3 homeobox 1	2yr	male	turquoise 2y	chow	male	turquoise C																						NK3 homeobox 1
NOSTRIN	nitric oxide synthase trafficker	chow	male	blue	chow	male	turquoise C																						nitric oxide synthase trafficker
NOTCH1	Notch homolog 1, translocation-associated (Drosophila)	2yr	male	red																									Notch homolog 1, translocation-associated (Drosophila)
NPY	neuropeptide Y	2yr	male	red																									neuropeptide Y
NR1I3	nuclear receptor subfamily 1, group I, member 3	2yr	male	turquoise 2y																									nuclear receptor subfamily 1, group I, member 3
NSD1	nuclear receptor binding SET domain protein 1	2yr	male	turquoise 2y																									nuclear receptor binding SET domain protein 1
NSD2	NSD2	chow	male	blue	2yr	male	turquoise 2y																						NSD2
NUPR1	nuclear protein, transcriptional regulator, 1	2yr	male	turquoise 2y																									nuclear protein, transcriptional regulator, 1
PARG	similar to poly (ADP-ribose) glycohydrolase; poly (ADP-ribose) glycohydrolase	7wk	male	greenyellow																									similar to poly (ADP-ribose) glycohydrolase; poly (ADP-ribose) glycohydrolase
PAX3	paired box 3	chow	male	turquoise C																									paired box 3
PAX4	paired box 4	2yr	male	turquoise 2y																									paired box 4
PAX5	paired box 5	2yr	male	turquoise 2y																									paired box 5
PBX2	pre-B-cell leukemia homeobox 2	chow	male	turquoise C																									pre-B-cell leukemia homeobox 2
PCBP1	poly(rC) binding protein 1	7wk	male	greenyellow																									poly(rC) binding protein 1
PCBP2	poly(rC) binding protein 2	7wk	male	greenyellow																									poly(rC) binding protein 2
PDX1	pancreatic and duodenal homeobox 1	chow	male	blue																									pancreatic and duodenal homeobox 1
PHB2	prohibitin 2	2yr	male	turquoise 2y	chow	male	turquoise C																						prohibitin 2
PKN1	protein kinase N1	2yr	male	turquoise 2y																									protein kinase N1
PLAGL1	pleiomorphic adenoma gene-like 1	2yr	male	turquoise 2y																									pleiomorphic adenoma gene-like 1
PLAGL2	pleiomorphic adenoma gene-like 2; similar to pleiomorphic adenoma gene-like 2	2yr	Female	midnight																									pleiomorphic adenoma gene-like 2; similar to pleiomorphic adenoma gene-like 2
PLD1	phospholipase D1, phosphatidylcholine-specific	7wk	male	green																									phospholipase D1, phosphatidylcholine-specific
PLD2	phospholipase D2	7wk	male	green																									phospholipase D2
PML	promyelocytic leukemia; similar to promyelocytic leukemia protein isoform 1	2yr	male	turquoise 2y																									promyelocytic leukemia; similar to promyelocytic leukemia protein isoform 1
PPARGC1A	peroxisome proliferator-activated receptor gamma, coactivator 1 alpha	7wk	male	greenyellow	2yr	male	turquoise 2y	chow	male	turquoise C																			peroxisome proliferator-activated receptor gamma, coactivator 1 alpha
PRKDC	similar to protein kinase, DNA-activated, catalytic polypeptide; protein kinase, DNA-activated, catalytic polypeptide	chow	male	blue																									similar to protein kinase, DNA-activated, catalytic polypeptide; protein kinase, DNA-activated, catalytic polypeptide
PRKN	PRKN	7wk	male	greenyellow																									PRKN
PRKRA	protein kinase, interferon-inducible double stranded RNA dependent activator	7wk	male	greenyellow																									protein kinase, interferon-inducible double stranded RNA dependent activator
PTH	parathyroid hormone	7wk	male	green																									parathyroid hormone
PTH	parathyroid hormone	chow	male	blue																									parathyroid hormone
Rar	Rar	2yr	male	red																									Rar
RARA	retinoic acid receptor, alpha	chow	male	blue																									retinoic acid receptor, alpha
RARB	retinoic acid receptor, beta	7wk	male	green																									retinoic acid receptor, beta
RB1	retinoblastoma 1	2yr	Female	midnight	2yr	male	turquoise 2y	chow	male	turquoise C																			retinoblastoma 1
RBM14	RNA binding motif protein 14; RNA binding motif protein 4	chow	male	turquoise C																									RNA binding motif protein 14; RNA binding motif protein 4
RBPJ	recombination signal binding protein for immunoglobulin kappa J region	2yr	male	red																									recombination signal binding protein for immunoglobulin kappa J region
REXO4	REX4, RNA exonuclease 4 homolog (S. cerevisiae)	2yr	male	red																									REX4, RNA exonuclease 4 homolog (S. cerevisiae)
RFXANK	regulatory factor X-associated ankyrin-containing protein	chow	male	turquoise C																									regulatory factor X-associated ankyrin-containing protein
Rhox11		7wk	male	green
Rhox8		7wk	male	green
RHOXF2/RHOXF2B	RHOXF2/RHOXF2B	7wk	male	green																									RHOXF2/RHOXF2B
RNF187	ring finger protein 187	2yr	male	red																									ring finger protein 187
RNF2	ring finger protein 2	7wk	male	green																									ring finger protein 2
RPS6KA3	ribosomal protein S6 kinase, 90kDa, polypeptide 3	7wk	male	green																									ribosomal protein S6 kinase, 90kDa, polypeptide 3
RRP1B	ribosomal RNA processing 1 homolog B (S. cerevisiae)	chow	male	turquoise C																									ribosomal RNA processing 1 homolog B (S. cerevisiae)
RUVBL1	RuvB-like 1 (E. coli)	chow	male	turquoise C																									RuvB-like 1 (E. coli)
RXRA	retinoid X receptor, alpha	2yr	Female	midnight																									retinoid X receptor, alpha
RXRA	retinoid X receptor, alpha	2yr	male	turquoise 2y																									retinoid X receptor, alpha
SF3B2	splicing factor 3b, subunit 2, 145kDa	7wk	male	green																									splicing factor 3b, subunit 2, 145kDa
SFTPA1	surfactant protein A1B; surfactant protein A1	7wk	male	green																									surfactant protein A1B; surfactant protein A1
SIRT2	sirtuin (silent mating type information regulation 2 homolog) 2 (S. cerevisiae)	chow	male	turquoise C																									sirtuin (silent mating type information regulation 2 homolog) 2 (S. cerevisiae)
SIRT6	sirtuin (silent mating type information regulation 2 homolog) 6 (S. cerevisiae)	chow	male	turquoise C																									sirtuin (silent mating type information regulation 2 homolog) 6 (S. cerevisiae)
SKIL	SKI-like oncogene	7wk	male	green	chow	male	turquoise C																						SKI-like oncogene
SMAD2	SMAD family member 2	2yr	male	turquoise 2y																									SMAD family member 2
Smad2/3	Smad2/3	2yr	male	turquoise 2y																									Smad2/3
SMAD4	SMAD family member 4	2yr	male	turquoise 2y																									SMAD family member 4
SMAD7	SMAD family member 7	2yr	male	turquoise 2y	7wk	male	green																						SMAD family member 7
SMARCB1	SWI/SNF related, matrix associated, actin dependent regulator of chromatin, subfamily b, member 1	2yr	male	turquoise 2y																									SWI/SNF related, matrix associated, actin dependent regulator of chromatin, subfamily b, member 1
SMARCD3	SWI/SNF related, matrix associated, actin dependent regulator of chromatin, subfamily d, member 3	chow	male	blue																									SWI/SNF related, matrix associated, actin dependent regulator of chromatin, subfamily d, member 3
SNAI1	snail homolog 1 (Drosophila)	2yr	male	turquoise 2y																									snail homolog 1 (Drosophila)
SNCAIP	synuclein, alpha interacting protein	2yr	male	red																									synuclein, alpha interacting protein
SNED1	sushi, nidogen and EGF-like domains 1	2yr	male	turquoise 2y	chow	male	turquoise C																						sushi, nidogen and EGF-like domains 1
SOX11	SRY (sex determining region Y)-box 11	chow	male	turquoise C																									SRY (sex determining region Y)-box 11
SOX2	SRY (sex determining region Y)-box 2	7wk	male	green																									SRY (sex determining region Y)-box 2
SP3	Sp3 transcription factor	2yr	male	turquoise 2y																									Sp3 transcription factor
SREBF2	sterol regulatory element binding transcription factor 2	chow	male	turquoise C																									sterol regulatory element binding transcription factor 2
SRF	serum response factor (c-fos serum response element-binding transcription factor)	2yr	male	turquoise 2y																									serum response factor (c-fos serum response element-binding transcription factor)
SRSF2	SRSF2	2yr	male	turquoise 2y																									SRSF2
SS18	synovial sarcoma translocation, chromosome 18	2yr	Female	midnight																									synovial sarcoma translocation, chromosome 18
STAT6	signal transducer and activator of transcription 6, interleukin-4 induced	2yr	male	red																									signal transducer and activator of transcription 6, interleukin-4 induced
STK4	serine/threonine kinase 4	7wk	male	greenyellow																									serine/threonine kinase 4
SUB1	SUB1 homolog (S. cerevisiae)	2yr	male	turquoise 2y																									SUB1 homolog (S. cerevisiae)
SUPT16H	suppressor of Ty 16 homolog (S. cerevisiae); suppressor of Ty 16 homolog (S. cerevisiae) pseudogene	chow	male	turquoise C																									suppressor of Ty 16 homolog (S. cerevisiae); suppressor of Ty 16 homolog (S. cerevisiae) pseudogene
SUPT5H	suppressor of Ty 5 homolog (S. cerevisiae)	2yr	male	turquoise 2y																									suppressor of Ty 5 homolog (S. cerevisiae)
TAB2	mitogen-activated protein kinase kinase kinase 7 interacting protein 2	2yr	male	red																									mitogen-activated protein kinase kinase kinase 7 interacting protein 2
TAF6	TAF6 RNA polymerase II, TATA box binding protein (TBP)-associated factor, 80kDa	2yr	male	turquoise 2y																									TAF6 RNA polymerase II, TATA box binding protein (TBP)-associated factor, 80kDa
TAL1	T-cell acute lymphocytic leukemia 1	chow	male	turquoise C																									T-cell acute lymphocytic leukemia 1
Tap		2yr	male	red
TARBP2	TAR (HIV-1) RNA binding protein 2	7wk	male	greenyellow																									TAR (HIV-1) RNA binding protein 2
TBP	TATA box binding protein	2yr	Female	midnight																									TATA box binding protein
TBX18	T-box 18	2yr	male	red																									T-box 18
TBXT	TBXT	chow	male	blue																									TBXT
TCF7L1	transcription factor 7-like 1 (T-cell specific, HMG-box)	2yr	male	red																									transcription factor 7-like 1 (T-cell specific, HMG-box)
TCF7L2	transcription factor 7-like 2 (T-cell specific, HMG-box)	chow	male	turquoise C																									transcription factor 7-like 2 (T-cell specific, HMG-box)
TEAD4	TEA domain family member 4	2yr	male	red																									TEA domain family member 4
TEF	thyrotrophic embryonic factor	2yr	Female	midnight	chow	male	blue																						thyrotrophic embryonic factor
TFDP2	transcription factor Dp-2 (E2F dimerization partner 2)	2yr	male	turquoise 2y																									transcription factor Dp-2 (E2F dimerization partner 2)
TFEB	transcription factor EB	2yr	male	turquoise 2y																									transcription factor EB
TFEC	transcription factor EC	7wk	male	greenyellow																									transcription factor EC
THRAP3	thyroid hormone receptor associated protein 3	chow	male	blue																									thyroid hormone receptor associated protein 3
TP73	tumor protein p73	2yr	male	turquoise 2y	chow	male	turquoise C																						tumor protein p73
TRIM28	tripartite motif-containing 28	chow	male	turquoise C																									tripartite motif-containing 28
TRIM33	tripartite motif-containing 33	2yr	male	turquoise 2y																									tripartite motif-containing 33
TRIM37	tripartite motif-containing 37	7wk	male	green																									tripartite motif-containing 37
TWIST1	twist homolog 1 (Drosophila)	2yr	Female	midnight	2yr	male	turquoise 2y																						twist homolog 1 (Drosophila)
UCHL5	ubiquitin carboxyl-terminal hydrolase L5	7wk	male	greenyellow																									ubiquitin carboxyl-terminal hydrolase L5
VAX1	ventral anterior homeobox 1	7wk	male	green																									ventral anterior homeobox 1
VSX1	visual system homeobox 1	chow	male	blue																									visual system homeobox 1
WNT5A	wingless-type MMTV integration site family, member 5A	7wk	male	green																									wingless-type MMTV integration site family, member 5A
WT1	Wilms tumor 1	2yr	male	red	2yr	male	turquoise 2y	chow	male	turquoise C																			Wilms tumor 1
YAP1	Yes-associated protein 1, 65kDa	2yr	male	turquoise 2y																									Yes-associated protein 1, 65kDa
YWHAE	similar to 14-3-3 protein epsilon (14-3-3E) (Mitochondrial import stimulation factor L subunit) (MSF L); tyrosine 3-monooxygenase/tryptophan 5-monooxygenase activation protein, epsilon polypeptide	7wk	male	green																									similar to 14-3-3 protein epsilon (14-3-3E) (Mitochondrial import stimulation factor L subunit) (MSF L); tyrosine 3-monooxygenase/tryptophan 5-monooxygenase activation protein, epsilon polypeptide
ZBTB16	zinc finger and BTB domain containing 16	chow	male	blue																									zinc finger and BTB domain containing 16
ZBTB33	zinc finger and BTB domain containing 33	2yr	Female	midnight																									zinc finger and BTB domain containing 33
ZEB1	zinc finger E-box binding homeobox 1	2yr	male	turquoise 2y																									zinc finger E-box binding homeobox 1
ZFP57	zinc finger protein 57 homolog (mouse)	2yr	Female	midnight	7wk	male	green																						zinc finger protein 57 homolog (mouse)
ZIC1	Zic family member 1 (odd-paired homolog, Drosophila)	chow	male	blue																									Zic family member 1 (odd-paired homolog, Drosophila)
ZNF202	zinc finger protein 202	2yr	male	turquoise 2y																									zinc finger protein 202
ZNF219	zinc finger protein 219	chow	male	blue																									zinc finger protein 219
ZNF366	zinc finger protein 366	2yr	male	red																									zinc finger protein 366
ZNF451	zinc finger protein 451	2yr	male	turquoise 2y																									zinc finger protein 451
